# Supplementary material for: Iron Deficiency and Overload Modulate the Inflammatory Responses and Metabolism of Alveolar Macrophages
Source: Nutrients. 2022 Jul 28;14(15):3100. doi: 10.3390/nu14153100 (PMC9370601; doi:10.3390/nu14153100)
Supplement: Supplementary file 1 [file nutrients-14-03100-s001.zip]

Archive with 1 entries (1 files):
- nutrients-1760488-supplementary.pdf
